# Supplementary material for: Modulation of Aromatic Amino Acid Metabolism by Indigenous Non-Saccharomyces Yeasts in Croatian Maraština Wines
Source: Foods. 2024 Sep 17;13(18):2939. doi: 10.3390/foods13182939 (PMC11431312; doi:10.3390/foods13182939)
Supplement: Supplementary file 1 [file foods-13-02939-s001.zip]

Archive with 1 entries (1 files):
- foods-3193779-supplementary.pdf
